# Supplementary material for: Comparative Transcriptome Analysis Reveals OsBGs and OsGSLs Influence Sugar Transport through Callose Metabolism under Heat Stress in Rice
Source: Int J Mol Sci. 2023 Feb 6;24(4):3175. doi: 10.3390/ijms24043175 (PMC9964591; doi:10.3390/ijms24043175)
Supplement: Supplementary file 1 [file ijms-24-03175-s001.zip]

Archive with 3 entries (3 files):
- Table S1 Assessment of data from transcriptome sequencing.xlsx
- Table S2 BGs and GSLs.xlsx
- Table S3 Primer sequences used in qRT-PCR.xlsx
