# Supplementary material for: Comparative Transcriptome Analysis Reveals OsBGs and OsGSLs Influence Sugar Transport through Callose Metabolism under Heat Stress in Rice
Source: Int J Mol Sci. 2023 Feb 6;24(4):3175. doi: 10.3390/ijms24043175 (PMC9964591; doi:10.3390/ijms24043175)
Supplement: Supplementary file 1 [file ijms-24-03175-s001.zip › Table S1 Assessment of data from transcriptome sequencing.xlsx]

## Sheet: Sheet1
Table S1 Assessment of data from transcriptome sequencing
Sample	Treatments	Reads	Mapped read	Mapped rate（%）
HTS-Leaf	Control	49386530	36307303	73.5
HTS-Leaf	Control	47970186	37400887	78
HTS-Leaf	Control	55408668	42175961	76.1
HTS-Leaf	Heat stress	64213826	53154356	82.8
HTS-Leaf	Heat stress	60390292	50404153	83.5
HTS-Leaf	Heat stress	60790192	48823121	80.3
