# Supplementary material for: Comparative Transcriptome Analysis Reveals OsBGs and OsGSLs Influence Sugar Transport through Callose Metabolism under Heat Stress in Rice
Source: Int J Mol Sci. 2023 Feb 6;24(4):3175. doi: 10.3390/ijms24043175 (PMC9964591; doi:10.3390/ijms24043175)
Supplement: Supplementary file 1 [file ijms-24-03175-s001.zip › Table S2 BGs and GSLs.xlsx]

## Sheet: BGs
Gene ID	Gene Name	Location-Start-End	Peptide length	Duplication Events
BGIOSGA000118	OSBG18	Chr1-45663161-45672264	506	Segment duplication/Tandem duplication
BGIOSGA000125	OSBG16	Chr1-45500106-45501253	491	Segment duplication/Tandem duplication
BGIOSGA000129	OSBG71	Chr1-45459346-45462598	473	Tandem duplication
BGIOSGA000131	OSBG14	Chr1-45446231-45447174	634	Segment duplication/Tandem duplication
BGIOSGA000132	OSBG13	Chr1-45443252-45444595	320	Segment duplication/Tandem duplication
BGIOSGA000133	OSBG12	Chr1-45440072-45441827	812	Segment duplication/Tandem duplication
BGIOSGA000135	OSBG10	Chr1-45430103-45431068	232	Segment duplication
BGIOSGA000643	OSBG3	Chr1-37363765-37365735	481	Segment duplication
BGIOSGA002920	OSBG40	Chr1-5067428-5068265	322	Segment duplication
BGIOSGA004323	OSBG1	Chr1-32858623-32859820	340	Segment duplication
BGIOSGA004430	OSBG2a	Chr1-34086014-34088825	332	Segment duplication
BGIOSGA004843	OSBG4	Chr1-40739739-40742751	339	Segment duplication
BGIOSGA005142	OSBG5	Chr1-45316023-45317454	489	Segment duplication/Tandem duplication
BGIOSGA005143	OSBG6	Chr1-45319042-45320184	424	Tandem duplication
BGIOSGA005147	OSBG17	Chr1-45506024-45507158	393	Tandem duplication
BGIOSGA005152	OSBG18a	Chr1-45597306-45599437	432	Segment duplication
BGIOSGA005154	OSBG7	Chr1-45609122-45610278	423	Segment duplication/Tandem duplication
BGIOSGA005155	OSBG8	Chr1-45614627-45615806	103	Tandem duplication
BGIOSGA005156	OSBG9	Chr1-45619108-45620233	338	Segment duplication/Tandem duplication
BGIOSGA005526	OSBG24	Chr2-34667101-34669631	493	Segment duplication
BGIOSGA006931	OSBG22	Chr2-6495456-6497395	494	Segment duplication
BGIOSGA007498	OSBG21	Chr2-2315035-2318220	494	Segment duplication
BGIOSGA007500	OSBG73	Chr2-2344857-2345282	103	Segment duplication
BGIOSGA008160	OSBG2	Chr2-16641716-16647416	150	Segment duplication
BGIOSGA008357	OSBG23	Chr2-21176732-21180318	450	Segment duplication
BGIOSGA009450	OSBG38	Chr3-39953600-39954483	352	Segment duplication/Tandem duplication
BGIOSGA009451	OSBG38a	Chr3-39950048-39952305	494	Segment duplication/Tandem duplication
BGIOSGA009452	OSBG72	Chr3-39947448-39948819	913	Segment duplication/Tandem duplication
BGIOSGA010085	OSBG34	Chr3-30366624-30368734	667	Segment duplication
BGIOSGA010289	OSBG32	Chr3-25786351-25788069	563	Segment duplication
BGIOSGA011188	OSBG26	Chr3-7163420-7166874	211	Segment duplication
BGIOSGA012138	OSBG25	Chr3-6839094-6842778	395	Segment duplication
BGIOSGA012416	OSBG28a	Chr3-11353148-11355840	461	Segment duplication
BGIOSGA012423	OSBG28	Chr3-11411048-11412028	408	Segment duplication
BGIOSGA012607	OSBG29	Chr3-14516402-14516848	232	Segment duplication
BGIOSGA012736	OSBG30	Chr3-16536156-16538233	542	Segment duplication
BGIOSGA012811	OSBG31	Chr3-17827597-17829075	555	Segment duplication
BGIOSGA013084	OSBG74	Chr3-25868208-25869604	142	Segment duplication
BGIOSGA013242	OSBG33	Chr3-29509572-29512107	500	Segment duplication
BGIOSGA013480	OSBG35	Chr3-33580404-33582894	579	Segment duplication
BGIOSGA013712	OSBG37	Chr3-37234030-37235595	490	Segment duplication
BGIOSGA014071	OSBG70a	Chr4-33994811-33999982	335	Segment duplication
BGIOSGA016358	OSBG39	Chr4-18201287-18202646	336	Segment duplication
BGIOSGA017667	OSBG44	Chr5-27944824-27947724	1416	Segment duplication
BGIOSGA017960	OSBG42	Chr5-23051240-23053828	287	Segment duplication
BGIOSGA018169	OSBG41	Chr5-19143846-19147992	335	Segment duplication
BGIOSGA020107	OSBG43	Chr5-25834852-25837918	319	Segment duplication
BGIOSGA020247	OSBG72a	Chr5-27808483-27809420	559	Segment duplication
BGIOSGA020953	OSBG48	Chr6-24036240-24037782	505	Segment duplication
BGIOSGA022239	OSBG45	Chr6-1857222-1859033	604	Segment duplication
BGIOSGA023034	OSBG46	Chr6-20575649-20579985	425	Segment duplication
BGIOSGA023074	OSBG68b	Chr6-21673996-21674965	489	Segment duplication
BGIOSGA023236	OSBG49	Chr6-25184992-25187488	431	Segment duplication
BGIOSGA023945	OSBG60	Chr7-22665659-22669178	484	Segment duplication
BGIOSGA024151	OSBG73a	Chr7-19472340-19473777	599	Segment duplication
BGIOSGA024163	OSBG58	Chr7-19316342-19318393	335	Segment duplication
BGIOSGA024164	OSBG57	Chr7-19290070-19292450	415	Tandem duplication
BGIOSGA024165	OSBG56	Chr7-19282490-19285709	475	Tandem duplication
BGIOSGA024167	OSBG55	Chr7-19274110-19276189	492	Segment duplication/Tandem duplication
BGIOSGA024168	OSBG54	Chr7-19266507-19267165	465	Segment duplication/Tandem duplication
BGIOSGA024170	OSBG53	Chr7-19238078-19240115	188	Segment duplication
BGIOSGA025217	OSBG50	Chr7-3563506-3566162	102	Segment duplication
BGIOSGA025434	OSBG51	Chr7-7820309-7822251	338	Segment duplication
BGIOSGA025779	OSBG52	Chr7-17600966-17606531	175	Segment duplication
BGIOSGA026000	OSBG59	Chr7-21434403-21439750	357	Segment duplication
BGIOSGA026623	OSBG64	Chr8-27874561-27879951	125	Segment duplication/Tandem duplication
BGIOSGA026624	OSBG64a	Chr8-27872591-27873722	543	Segment duplication/Tandem duplication
BGIOSGA027132	OSBG30a	Chr8-16833932-16834683	139	Segment duplication
BGIOSGA028215	OSBG61	Chr8-8154601-8158776	331	Segment duplication
BGIOSGA028454	OSBG63	Chr8-15453830-15458446	539	Segment duplication
BGIOSGA028684	OSBG27	Chr8-21492412-21494846	287	Segment duplication
BGIOSGA029378	OSBG67	Chr9-19727158-19728210	612	Segment duplication
BGIOSGA029492	OSBG66	Chr9-18075467-18078956	522	Segment duplication
BGIOSGA030408	OSBG65	Chr9-4891445-4893415	562	Segment duplication
BGIOSGA030800	OSBG72b	Chr9-14084291-14087573	176	Segment duplication
BGIOSGA032262	OSBG68	Chr10-3507881-3509879	500	Segment duplication
BGIOSGA033518	OSBG70	Chr11-22878512-22881957	288	Segment duplication
BGIOSGA035490	OSBG69	Chr11-18434547-18436031	478	Segment duplication
BGIOSGA038389	OSBG29a	Chrun-7232-7537	435
BGIOSGA039553	OSBG15	Chrun-1325-2251	476
BGIOSGA040738	OSBG68a	Chrun-58-868	183
LOC_Os01g51570	OsBG1	Chr1-29620954-29622393	350	Segment duplication
LOC_Os01g53750	OsBG2	Chr1-30897973-30900620	339	Segment duplication
LOC_Os01g58730	OsBG3	Chr1-33949387-33951631	503	Segment duplication
LOC_Os01g64170	OsBG4	Chr1-37269723-37274713	365	Segment duplication
LOC_Os01g71340	OsBG5	Chr1-41346574-41348411	149	Segment duplication
LOC_Os01g71350	OsBG6	Chr1-41349731-41351148	441	Tandem duplication
LOC_Os01g71380	OsBG7	Chr1-41365160-41366570	149	Segment duplication
LOC_Os01g71400	OsBG8	Chr1-41370715-41371949	363	Tandem duplication
LOC_Os01g71410	OsBG9	Chr1-41375172-41376297	332	Tandem duplication
LOC_Os01g71474	OsBG10	Chr1-41397748-41401593	336
LOC_Os01g71650	OsBG11	Chr1-41525723-41526415	339	Segment duplication
LOC_Os01g71670	OsBG12	Chr1-41533273-41535619	320	Tandem duplication
LOC_Os01g71680	OsBG13	Chr1-41536977-41538320	320	Tandem duplication
LOC_Os01g71690	OsBG14	Chr1-41539690-41545870	2051
LOC_Os01g71810	OsBG15	Chr1-41592216-41594985	634	Segment duplication
LOC_Os01g71820	OsBG16	Chr1-41597270-41598692	426	Tandem duplication
LOC_Os01g71830	OsBG17	Chr1-41603297-41604680	515	Tandem duplication
LOC_Os01g71860	OsBG18	Chr1-41629299-41631914	432
LOC_Os01g71890	OsBG19	Chr1-41650971-41660060	490	Segment duplication
LOC_Os01g71930	OsBG20	Chr1-41677883-41681805	480	Segment duplication
LOC_Os02g04670	OsBG21	Chr2-2096202-2101457	217	Segment duplication
LOC_Os02g10660	OsBG22	Chr2-5611553-5614461	520	Segment duplication
LOC_Os02g33000	OsBG23	Chr2-19619243-19623844	406	Segment duplication
LOC_Os02g53200	OsBG24	Chr2-32566914-32570045	476	Segment duplication
LOC_Os03g12140	OsBG25	Chr3-6369445-6373705	400	Segment duplication
LOC_Os03g12620	OsBG26	Chr3-6705818-6710465	336	Segment duplication
LOC_Os03g14210	OsBG27	Chr3-7707617-7710526	352	Segment duplication
LOC_Os03g18520	OsBG28	Chr3-10376685-10379534	451
LOC_Os03g22530	OsBG29	Chr3-12941966-12942412	485	Segment duplication
LOC_Os03g25790	OsBG30	Chr3-14759852-14767857	561	Segment duplication
LOC_Os03g27980	OsBG31	Chr3-16071005-16072780	579	Segment duplication
LOC_Os03g40330	OsBG32	Chr3-22424025-22424841	604	Segment duplication
LOC_Os03g45390	OsBG33	Chr3-25624207-25627079	334	Segment duplication
LOC_Os03g46660	OsBG34	Chr3-26407700-26410691	496	Segment duplication
LOC_Os03g51240	OsBG35	Chr3-29312734-29315807	501	Segment duplication
LOC_Os03g56130	OsBG36	Chr3-31976170-31980853	508	Segment duplication
LOC_Os03g57880	OsBG37	Chr3-32970882-32973317	482	Segment duplication
LOC_Os03g62860	OsBG38	Chr3-35558704-35561180	422	Segment duplication
LOC_Os04g33640	OsBG39	Chr4-20372913-20377959	474	Segment duplication
LOC_Os04g58555	OsBG40	Chr4-34814248-34815214	339	Segment duplication
LOC_Os05g31140	OsBG41	Chr5-18106224-18110987	338	Segment duplication
LOC_Os05g37130	OsBG42	Chr5-21699306-21703565	309	Segment duplication
LOC_Os05g41610	OsBG43	Chr5-24371212-24374703	319	Segment duplication
LOC_Os05g45860	OsBG44	Chr5-26570425-26573958	633	Segment duplication
LOC_Os06g04080	OsBG45	Chr6-1691885-1694140	493	Segment duplication
LOC_Os06g34020	OsBG46	Chr6-19814078-19818425	392	Segment duplication
LOC_Os06g35920	OsBG47	Chr6-20953440-20954271	489	Segment duplication
LOC_Os06g39060	OsBG48	Chr6-23187192-23189067	440	Segment duplication
LOC_Os06g40490	OsBG49	Chr6-24127167-24130368	327	Segment duplication
LOC_Os07g07340	OsBG50	Chr7-3668836-3672256	494	Segment duplication
LOC_Os07g13580	OsBG51	Chr7-7786773-7788855	354	Segment duplication
LOC_Os07g32600	OsBG52	Chr7-19436899-19442776	493	Segment duplication
LOC_Os07g35350	OsBG53	Chr7-21150011-21152329	493	Segment duplication
LOC_Os07g35470	OsBG54	Chr7-21213651-21214351	449	Segment duplication
LOC_Os07g35480	OsBG55	Chr7-21223250-21225911	175	Segment duplication
LOC_Os07g35510	OsBG56	Chr7-21238269-21241263	371	Tandem duplication
LOC_Os07g35520	OsBG57	Chr7-21244872-21247832	141	Tandem duplication
LOC_Os07g35560	OsBG58	Chr7-21280300-21282637	394
LOC_Os07g38930	OsBG59	Chr7-23344089-23348858	443	Segment duplication
LOC_Os07g41014	OsBG60	Chr7-24534374-24540111	434	Segment duplication
LOC_Os08g12800	OsBG61	Chr8-7583446-7588419	480	Segment duplication
LOC_Os08g14700	OsBG62	Chr8-8837255-8839386	502	Segment duplication
LOC_Os08g23720	OsBG63	Chr8-14349346-14354637	570	Segment duplication
LOC_Os08g41410	OsBG64	Chr8-26150369-26153178	455	Segment duplication
LOC_Os09g09980	OsBG65	Chr9-5430895-5433234	559	Segment duplication
LOC_Os09g32550	OsBG66	Chr9-19433703-19437709	333	Segment duplication
LOC_Os09g36280	OsBG67	Chr9-20938463-20939730	495	Segment duplication
LOC_Os10g07290	OsBG68	Chr10-3849207-3851735	1021	Segment duplication
LOC_Os11g36940	OsBG69	Chr11-21790085-21791579	351	Segment duplication
LOC_Os11g47820	OsBG70	Chr11-28838673-28842809	495	Segment duplication
ORGLA01G0237500	OgBG1	Chr1-21547505-21548702	339	Segment duplication
ORGLA01G0280400	OgBG3	Chr1-24716212-24718181	338	Segment duplication
ORGLA01G0319000	OgBG4	Chr1-27492221-27494146	399	Segment duplication
ORGLA01G0372800	OgBG5	Chr1-31137515-31138962	331	Segment duplication/Tandem duplication
ORGLA01G0372900	OgBG6	Chr1-31140554-31141696	333	Tandem duplication
ORGLA01G0373000	OgBG7	Chr1-31151411-31152561	333	Tandem duplication
ORGLA01G0373100	OgBG11	Chr1-31156424-31157600	337	Tandem duplication
ORGLA01G0373300	OgBG9	Chr1-31160605-31161730	358
ORGLA01G0373900	OgBG10	Chr1-31183634-31186801	330
ORGLA01G0374900	OgBG12	Chr1-31269492-31271247	335	Segment duplication/Tandem duplication
ORGLA01G0375000	OgBG13	Chr1-31272668-31274012	338	Tandem duplication
ORGLA01G0375100	OgBG14	Chr1-31275531-31281574	811	Segment duplication/Tandem duplication
ORGLA01G0376200	OgBG16	Chr1-31329791-31330940	319	Segment duplication/Tandem duplication
ORGLA01G0376300	OgBG17	Chr1-31335700-31336834	319	Segment duplication/Tandem duplication
ORGLA01G0376500	OgBG18	Chr1-31345560-31347687	633	segment duplication
ORGLA01G0404700	OgBG2	Chr1-69897-72707	494
ORGLA02G0030500	OgBG21	Chr2-1950395-1953597	490	Segment duplication
ORGLA02G0072100	OgBG22	Chr2-5198192-5200128	425	Segment duplication
ORGLA02G0164500	OgBG23	Chr2-15990040-15993011	401	Segment duplication
ORGLA02G0295600	OgBG24	Chr2-26302387-26304920	489	Segment duplication
ORGLA03G0084900	OgBG25	Chr3-5971976-5976240	505	Segment duplication
ORGLA03G0089000	OgBG26	Chr3-6295458-6298994	432	Segment duplication
ORGLA03G0099900	OgBG27	Chr3-7097555-7099993	433	Segment duplication
ORGLA03G0134000	OgBG28	Chr3-9568388-9571080	489	Segment duplication
ORGLA03G0179200	OgBG30	Chr3-13572586-13575392	480	Segment duplication
ORGLA03G0191300	OgBG31	Chr3-14838199-14839680	494	segment duplication
ORGLA03G0235100	OgBG71	Chr3-21140269-21141057	208	segment duplication
ORGLA03G0260100	OgBG33	Chr3-23677624-23678760	379	segment duplication
ORGLA03G0267700	OgBG34	Chr3-24384752-24386866	465	Segment duplication
ORGLA03G0339300	OgBG37	Chr3-29796078-29797643	492	Segment duplication
ORGLA03G0376300	OgBG38	Chr3-32027877-32030133	475	Segment duplication
ORGLA03G0408100	OgBG35	Chr3-186690-188931	449
ORGLA04G0088800	OgBG39	Chr4-13081530-13085333	394	Segment duplication
ORGLA05G0122700	OgBG41	Chr5-13744074-13748210	335	Segment duplication
ORGLA05G0158100	OgBG42	Chr5-16777010-16777867	286	Segment duplication
ORGLA05G0186600	OgBG43	Chr5-19007935-19011102	351	Segment duplication
ORGLA06G0019700	OgBG45	Chr6-1514166-1516051	450	Segment duplication
ORGLA06G0142800	OgBG46	Chr6-14683845-14688212	442
ORGLA06G0162300	OgBG48	Chr6-17099163-17100705	484	Segment duplication
ORGLA06G0169600	OgBG49	Chr6-17760783-17763281	434	Segment duplication
ORGLA06G0257500	OgBG51a	Chr6-5094-7039	502	segment duplication
ORGLA07G0037000	OgBG50	Chr7-3314401-3317055	479	Segment duplication
ORGLA07G0070900	OgBG51	Chr7-6717165-6719110	502	Segment duplication
ORGLA07G0129600	OgBG52	Chr7-14633971-14639711	540	Segment duplication
ORGLA07G0164000	OgBG60	Chr7-17553040-17553612	191
ORGLA07G0248400	OgBG2a	Chr7-115069-117063	560
ORGLA07G0248800	OgBG54	Chr7-150816-151477	125	Tandem duplication
ORGLA07G0248900	OgBG55	Chr7-160528-162549	554	Tandem duplication
ORGLA07G0249100	OgBG56	Chr7-169313-171380	578	Tandem duplication
ORGLA07G0249200	OgBG57	Chr7-175983-178114	562	Tandem duplication
ORGLA07G0254400	OgBG59	Chr7-523114-525857	499	Segment duplication
ORGLA07G0259100	OgBG58	Chr7-843569-845621	559
ORGLA08G0056800	OgBG61	Chr8-5304233-5308410	495	Segment duplication
ORGLA08G0065100	OgBG62	Chr8-6334087-6336177	579	Segment duplication
ORGLA08G0094000	OgBG63	Chr8-10512482-10517121	499	Segment duplication
ORGLA08G0211500	OgBG64	Chr8-7728-10538	505
ORGLA09G0027000	OgBG65	Chr9-4154206-4156170	489	segment duplication
ORGLA09G0137800	OgBG67	Chr9-15503794-15504846	351	segment duplication
ORGLA10G0031500	OgBG40	Chr10-4193772-4199783	299	segment duplication
ORGLA11G0149500	OgBG69	Chr11-16445067-16446551	495	segment duplication
ORGLA11G0189800	OgBG70	Chr11-20687301-20690769	473	segment duplication

## Sheet: GSLs
Gene ID	Gene Name	Location-Start-End	Peptide length	Duplication Events
LOC_Os01g55040	OsGSL1	Chr1-31641231-31648756	715	Segment duplication
LOC_Os02g58560	OsGSL2	Chr2-35798349-35804500	498	Segment duplication
LOC_Os06g08380	OsGSL3	Chr6-4066762 -4083811	1226	Segment duplication
LOC_Os06g51270	OsGSL4	Chr6-31033381-31048512	562	Segment duplication
LOC_Os03g03610	OsGSL5	Chr3-1582176 -1602063	471	Segment duplication
LOC_Os02g14900	OsGSL6	Chr2-8299857 -8317191	1792	Segment duplication
LOC_Os01g34880	OsGSL7	Chr1-19258341-19260839	246	Segment duplication
LOC_Os01g34930	OsGSL8	Chr1-19303350-19306036	1368
LOC_Os01g48200	OsGSL9	Chr1-27605913-27608676	896	Segment duplication
LOC_Os01g34890	OsGSL10	Chr1-19264464-19280458	1909
LOC_Os06g02260	OsGSL11	Chr6- 724962 -730613	438
LOC_Os01g67364	OsGSL12	Chr1-39114681-39117532	1921	Segment duplication
LOC_Os01g33960	OsGSL13	Chr1-18684016-18693589	1847	Segment duplication
ORGLA06G0287400	OgGSL13	Chr6- 26148 -40870	1845
ORGLA03G0020100	OgGSL10	Chr3-1465911 -1484434	1908	Segment duplication
ORGLA02G0337000	OgGSL9	Chr2-29039165-29044942	927	Segment duplication
ORGLA03G0013000	OgGSL11	Chr3- 894450 -920528	1907	Segment duplication
ORGLA02G0094800	OgGSL8	Chr2-7738346 -7755287	1594	Segment duplication
ORGLA01G0403300	OgGSL8a	Chr1- 87768 -105053	1607
ORGLA06G0048500	OgGSL12	Chr6-3461326 -3474105	1371	Segment duplication
ORGLA01G0151400	OgGSL3	Chr1-14106369-14121192	1224	Segment duplication
BGIOSGA001042	OSGSL5	Chr1-30872163-30878007	1706	Segment duplication
BGIOSGA011536	OSGSL10	Chr3-1806880 -1825378	1958	Segment duplication
BGIOSGA022076	OSGSL11	Chr6- 805102 -827456	1948	Segment duplication
BGIOSGA011731	OSGSL11a	Chr3-1272991 -1299037	1599	Segment duplication
BGIOSGA001487	OSGSL2	Chr1-21813844-21832557	1599	Segment duplication
BGIOSGA021782	OSGSL12	Chr6-4673989 -4690646	1786	Segment duplication
BGIOSGA007885	OSGSL8	Chr2-9300761 -9314969	1445	Segment duplication
BGIOSGA020500	OSGSL13	Chr6-32725412-32740160	1725	Segment duplication
BGIOSGA001492	OSGSL3	Chr1-21767476-21783469	1308	Segment duplication
BGIOSGA009353	OSGSL9	Chr2-37979083-37992184	1513	Segment duplication
BGIOSGA000810	OSGSL6	Chr1-34845031-34851275	1208	Segment duplication
BGIOSGA001493	OSGSL2a	Chr1-21761585-21764099	288	Segment duplication
