# Supplementary material for: Comparative Transcriptome Analysis Reveals OsBGs and OsGSLs Influence Sugar Transport through Callose Metabolism under Heat Stress in Rice
Source: Int J Mol Sci. 2023 Feb 6;24(4):3175. doi: 10.3390/ijms24043175 (PMC9964591; doi:10.3390/ijms24043175)
Supplement: Supplementary file 1 [file ijms-24-03175-s001.zip › Table S3 Primer sequences used in qRT-PCR.xlsx]

## Sheet: Sheet1
Table S3 Primer sequences used in qRT-PCR (BG)
Gene	cDNA number	Forward (5’-3’)	Reverse (5’-3’)
OsBG41	LOC_Os05g31140	GCCACATCAAGGTGACGAC	GTGAAGAGCGCGTAGGAGAC
OsBG5	LOC_Os01g71340	CGTGCAGCTCTACAAGTCCA	TGATGTAGCGGAAGTTGACG
OsBG22	LOC_Os02g10660	GTACATCTTCGCGCTGTTCA	TACTGTACAAGCGCCATCCA
OsBG20	LOC_Os01g71930	GCAGTAGGGCTGGATCACAT	CCTTCCTGATTGTGCACGTA
OsBG39	LOC_Os04g33640	ACCCAAACACGAAGCTCAAC	CCTGCTTCATCTCGATCCTC
OsBG34	LOC_Os03g46660	CACTCTTCACGCCACACTTG	GTTCACCCCGATGTACGATT
OsBG4	LOC_Os01g64170	CTTTCCTCAGTGGACGTGGT	ATGGCGATGATGAACTCGAC
OsBG58	LOC_Os07g35560	CCGTGGTTAGCCTTCTCAAG	CGGTAGTACGGCAACACGTA
OsBG21	LOC_Os02g04670	AAGCCTTCTGATGGGGACTT	GTATGTCGCAGAGCCATCAA
OsBG1	LOC_Os01g51570	GTATCCACGTCGGTCAGGTT	AAGGTGGCGTAGTTGAGCAT
OsBG6	LOC_Os01g71350	CGATGGTGGATTCCGTCTAC	CGAACACGTACGTCTCCAAC
OsBG65	LOC_Os09g09980	CAACTGAAGGAGCACCGAGT	TGAGAAGATCCCCCAGTGTC
OsBG10	LOC_Os01g71474	GCCATGACATTCAACCAGAA	AAATACGGGCATGGAAGCTA
OsGLS1	LOC_Os01g55040	CGTGGTGACTCCGATCTACA	GTCGGCTCCAGAAGTACTCG
OsGLS2	LOC_Os02g58560	TGCCAACAATACGGTATCCA	TGCTTGGCTCTTCAACTTCA
OsGLS4	LOC_Os06g51270	CCAGCCTTGTCCTTCAATGT	CCTTCTGCGGATCTGTTCTC
OsGLS5	LOC_Os03g03610	TGATAACGCGCTGAATGAAG	TTACGTTGTTGCACCTCCTG
OsGLS6	LOC_Os02g14900	TGCTTGGCGTAAGATTGTTG	TTCTCAGCATTCCACCATGA
OsGLS7	LOC_Os01g34880	GGAGGTCGTACGAGAACCTG	CTGAAGGCCTGGTTGAAGAG
OsGLS8	LOC_Os01g34930	GATGGCGAGGATGTACGAGT	CTGAAGGCCTGGTTGAAGAG
OsGLS9	LOC_Os01g48200	GGAGGTCTGAGATGGTCTGG	ATCCTCGTCTGCATCTCCTG
